# Supplementary material for: Assessment of hybrid population immunity to SARS-CoV-2 following breakthrough infections of distinct SARS-CoV-2 variants by the detection of antibodies to nucleoprotein
Source: Sci Rep. 2023 Oct 26;13:18394. doi: 10.1038/s41598-023-45718-8 (PMC10603038; doi:10.1038/s41598-023-45718-8)
Supplement: Supplementary file 1 — Supplementary Information 1. [file 41598_2023_45718_MOESM1_ESM.xlsx]

## Sheet: Sheet1
Table S1. Accesion IDs of SARS-CoV-2 sequences obtained
Virus name	Accession ID *
hCoV-19/Netherlands/FR-RIVM-83400/2021	EPI_ISL_9184929
hCoV-19/Netherlands/GE-RIVM-80597/2021	EPI_ISL_8724309
hCoV-19/Netherlands/GE-RIVM-83397/2021	EPI_ISL_9185178
hCoV-19/Netherlands/GE-RIVM-80588/2021	EPI_ISL_8724305
hCoV-19/Netherlands/GE-RIVM-79902/2021	EPI_ISL_8724192
hCoV-19/Netherlands/NB-RIVM-80458/2021	EPI_ISL_8724397
hCoV-19/Netherlands/UT-RIVM-75806/2021	EPI_ISL_8021624
hCoV-19/Netherlands/GE-RIVM-80548/2021	EPI_ISL_8724298
hCoV-19/Netherlands/ZH-RIVM-83412/2021	EPI_ISL_9185972
hCoV-19/Netherlands/ZH-RIVM-81658/2021	EPI_ISL_9085192
hCoV-19/Netherlands/NB-RIVM-80595/2021	EPI_ISL_8724434
hCoV-19/Netherlands/NH-RIVM-80676/2021	EPI_ISL_8724571
hCoV-19/Netherlands/ZH-RIVM-83425/2021	EPI_ISL_9185980
hCoV-19/Netherlands/GE-RIVM-80163/2021	EPI_ISL_8724264
hCoV-19/Netherlands/LI-RIVM-80583/2021	EPI_ISL_8724359
hCoV-19/Netherlands/OV-RIVM-83402/2021	EPI_ISL_9185566
hCoV-19/Netherlands/NH-RIVM-79884/2021	EPI_ISL_8724489
hCoV-19/Netherlands/NB-RIVM-80596/2021	EPI_ISL_8724435
hCoV-19/Netherlands/OV-RIVM-83435/2021	EPI_ISL_9185574
hCoV-19/Netherlands/GE-RIVM-80576/2021	EPI_ISL_8724304
hCoV-19/Netherlands/ZH-RIVM-80086/2021	EPI_ISL_8724752
hCoV-19/Netherlands/GL-RIVM-73593/2021	EPI_ISL_7784605
hCoV-19/Netherlands/GE-RIVM-79896/2021	EPI_ISL_8724189
hCoV-19/Netherlands/UT-RIVM-85015/2021	EPI_ISL_9531478
hCoV-19/Netherlands/ZH-RIVM-83451/2021	EPI_ISL_9185995
hCoV-19/Netherlands/GE-RIVM-79900/2021	EPI_ISL_8724190
hCoV-19/Netherlands/UT-RIVM-77220/2021	EPI_ISL_8587768
hCoV-19/Netherlands/ZH-RIVM-83404/2021	EPI_ISL_9185968
hCoV-19/Netherlands/GE-RIVM-80573/2021	EPI_ISL_8724303
hCoV-19/Netherlands/ZH-RIVM-85012/2021	EPI_ISL_9531783
hCoV-19/Netherlands/GE-RIVM-80572/2021	EPI_ISL_8724302
hCoV-19/Netherlands/GE-RIVM-80564/2021	EPI_ISL_8724300
hCoV-19/Netherlands/ZH-RIVM-83410/2021	EPI_ISL_9185971
hCoV-19/Netherlands/OV-RIVM-83416/2021	EPI_ISL_9185570
hCoV-19/Netherlands/NH-RIVM-80162/2021	EPI_ISL_8724506
hCoV-19/Netherlands/GE-RIVM-79901/2021	EPI_ISL_8724191
hCoV-19/Netherlands/LI-RIVM-80618/2021	EPI_ISL_8724370
hCoV-19/Netherlands/GE-RIVM-80570/2021	EPI_ISL_8724301
hCoV-19/Netherlands/ZH-RIVM-85010/2021	EPI_ISL_9531781
hCoV-19/Netherlands/LI-RIVM-80575/2021	EPI_ISL_8724358
hCoV-19/Netherlands/ZH-RIVM-85006/2021	EPI_ISL_9531779
hCoV-19/Netherlands/NH-RIVM-83431/2021	EPI_ISL_9185490
hCoV-19/Netherlands/UT-RIVM-80552/2021	EPI_ISL_8724721
hCoV-19/Netherlands/ZH-RIVM-83439/2021	EPI_ISL_9185987
hCoV-19/Netherlands/GR-RIVM-88259/2021	EPI_ISL_10346329
hCoV-19/Netherlands/ZH-RIVM-80089/2021	EPI_ISL_8724755
hCoV-19/Netherlands/ZH-RIVM-83436/2021	EPI_ISL_9185986
hCoV-19/Netherlands/ZH-RIVM-83419/2021	EPI_ISL_9185977
hCoV-19/Netherlands/ZH-RIVM-83447/2021	EPI_ISL_9185992
hCoV-19/Netherlands/GE-RIVM-88951/2021	EPI_ISL_10696492
hCoV-19/Netherlands/ZH-RIVM-88258/2021	EPI_ISL_10347060
hCoV-19/Netherlands/NB-RIVM-80567/2021	EPI_ISL_8724429
hCoV-19/Netherlands/ZH-RIVM-86586/2021	EPI_ISL_10036392
hCoV-19/Netherlands/ZH-RIVM-88255/2021	EPI_ISL_10347057
hCoV-19/Netherlands/ZH-RIVM-88256/2021	EPI_ISL_10347058
hCoV-19/Netherlands/LI-RIVM-80560/2021	EPI_ISL_8724355
hCoV-19/Netherlands/LI-RIVM-80591/2021	EPI_ISL_8724361
hCoV-19/Netherlands/ZH-RIVM-88252/2021	EPI_ISL_10347054
hCoV-19/Netherlands/FR-RIVM-88251/2021	EPI_ISL_10346104
hCoV-19/Netherlands/NH-RIVM-88471/2021	EPI_ISL_10696729
hCoV-19/Netherlands/NB-RIVM-80558/2021	EPI_ISL_8724425
hCoV-19/Netherlands/ZH-RIVM-88254/2021	EPI_ISL_10347056
hCoV-19/Netherlands/ZH-RIVM-88257/2022	EPI_ISL_10347059
hCoV-19/Netherlands/ZH-RIVM-86333/2022	EPI_ISL_10036073
hCoV-19/Netherlands/NH-RIVM-86675/2021	EPI_ISL_10035848
hCoV-19/Netherlands/UT-RIVM-85005/2021	EPI_ISL_9531476
hCoV-19/Netherlands/ZH-RIVM-86585/2022	EPI_ISL_10036078
hCoV-19/Netherlands/UT-RIVM-85002/2021	EPI_ISL_9531474
hCoV-19/Netherlands/ZH-RIVM-88253/2022	EPI_ISL_10347055
hCoV-19/Netherlands/NH-RIVM-95457/2022	EPI_ISL_11839971
hCoV-19/Netherlands/ZH-RIVM-92934/2022	EPI_ISL_11407645
hCoV-19/Netherlands/ZH-RIVM-95255/2022	EPI_ISL_11840029
hCoV-19/Netherlands/ZH-RIVM-93505/2022	EPI_ISL_11659338
hCoV-19/Netherlands/UT-RIVM-93540/2022	EPI_ISL_11659638
hCoV-19/Netherlands/GE-RIVM-92947/2022	EPI_ISL_11408478
hCoV-19/Netherlands/GE-RIVM-93517/2022	EPI_ISL_11660319
hCoV-19/Netherlands/ZH-RIVM-93507/2022	EPI_ISL_11659311
hCoV-19/Netherlands/ZH-RIVM-95252/2022	EPI_ISL_11840028
hCoV-19/Netherlands/OV-RIVM-95248/2022	EPI_ISL_11839837
hCoV-19/Netherlands/DR-RIVM-95231/2022	EPI_ISL_11839889
hCoV-19/Netherlands/GR-RIVM-95259/2022	EPI_ISL_11839915
hCoV-19/Netherlands/OV-RIVM-95246/2022	EPI_ISL_11839988
hCoV-19/Netherlands/NB-RIVM-87311/2022	EPI_ISL_10346393
hCoV-19/Netherlands/GE-RIVM-92946/2022	EPI_ISL_11408678
hCoV-19/Netherlands/NH-RIVM-95280/2022	EPI_ISL_11839964
hCoV-19/Netherlands/ZH-RIVM-95240/2022	EPI_ISL_11839824
hCoV-19/Netherlands/NB-RIVM-94649/2022	EPI_ISL_11839923
hCoV-19/Netherlands/NB-RIVM-93688/2022	EPI_ISL_11660027
hCoV-19/Netherlands/ZH-RIVM-95276/2022	EPI_ISL_11840841
hCoV-19/Netherlands/DR-RIVM-95250/2022	EPI_ISL_11839892
hCoV-19/Netherlands/NB-RIVM-94127/2022	EPI_ISL_11659996
hCoV-19/Netherlands/FR-RIVM-92942/2022	EPI_ISL_11408697
hCoV-19/Netherlands/ZH-RIVM-95270/2022	EPI_ISL_11840032
hCoV-19/Netherlands/ZH-RIVM-93525/2022	EPI_ISL_11659342
hCoV-19/Netherlands/GE-RIVM-93520/2022	EPI_ISL_11660322
hCoV-19/Netherlands/GE-RIVM-93521/2022	EPI_ISL_11660323
hCoV-19/Netherlands/NB-RIVM-94687/2022	EPI_ISL_11839939
hCoV-19/Netherlands/ZH-RIVM-95269/2022	EPI_ISL_11839876
hCoV-19/Netherlands/GE-RIVM-92956/2022	EPI_ISL_11408480
hCoV-19/Netherlands/UT-RIVM-93523/2022	EPI_ISL_11659642
hCoV-19/Netherlands/GE-RIVM-93524/2022	EPI_ISL_11660317
hCoV-19/Netherlands/GE-RIVM-92953/2022	EPI_ISL_11408547
hCoV-19/Netherlands/ZH-RIVM-95244/2022	EPI_ISL_11840025
hCoV-19/Netherlands/NH-RIVM-95462/2022	EPI_ISL_11839835
hCoV-19/Netherlands/ZH-RIVM-95267/2022	EPI_ISL_11839851
hCoV-19/Netherlands/ZH-RIVM-95226/2022	EPI_ISL_11840727
hCoV-19/Netherlands/ZH-RIVM-93516/2022	EPI_ISL_11659341
hCoV-19/Netherlands/NB-RIVM-94134/2022	EPI_ISL_11660056
hCoV-19/Netherlands/ZH-RIVM-95278/2022	EPI_ISL_11839864
hCoV-19/Netherlands/ZH-RIVM-93020/2022	EPI_ISL_11407660
hCoV-19/Netherlands/GE-RIVM-94056/2022	EPI_ISL_11660316
hCoV-19/Netherlands/ZH-RIVM-95243/2022	EPI_ISL_11840024
hCoV-19/Netherlands/DR-RIVM-95242/2022	EPI_ISL_11839891
hCoV-19/Netherlands/NB-RIVM-94669/2022	EPI_ISL_11839929
hCoV-19/Netherlands/ZH-RIVM-95274/2022	EPI_ISL_11840135
hCoV-19/Netherlands/FR-RIVM-95237/2022	EPI_ISL_11839894
hCoV-19/Netherlands/GE-RIVM-93519/2022	EPI_ISL_11660321
hCoV-19/Netherlands/GE-RIVM-93518/2022	EPI_ISL_11660320
hCoV-19/Netherlands/NB-RIVM-92880/2022	EPI_ISL_11408104
hCoV-19/Netherlands/NH-RIVM-95463/2022	EPI_ISL_11839976
hCoV-19/Netherlands/NH-RIVM-93638/2022	EPI_ISL_11659796
hCoV-19/Netherlands/ZH-RIVM-95256/2022	EPI_ISL_11840030
hCoV-19/Netherlands/OV-RIVM-95265/2022	EPI_ISL_11839989
hCoV-19/Netherlands/GE-RIVM-93557/2022	EPI_ISL_11660331
hCoV-19/Netherlands/ZH-RIVM-95251/2022	EPI_ISL_11840027
hCoV-19/Netherlands/GE-RIVM-94059/2022	EPI_ISL_11660446
hCoV-19/Netherlands/ZH-RIVM-94638/2022	EPI_ISL_11659386
hCoV-19/Netherlands/ZH-RIVM-94634/2022	EPI_ISL_11659383
hCoV-19/Netherlands/NB-RIVM-94122/2022	EPI_ISL_11660047
hCoV-19/Netherlands/ZH-RIVM-95236/2022	EPI_ISL_11840021
* Accession IDs to retrieve sequences at GISAID.org
